# Supplementary material for: Enhancing Shelf Life and Nutritional Quality of Lamb Burgers with Brassica By-Products: A Synergistic Approach Using High Hydrostatic Pressure
Source: Foods. 2025 Feb 11;14(4):594. doi: 10.3390/foods14040594 (PMC11853784; doi:10.3390/foods14040594)
Supplement: Supplementary file 1 [file foods-14-00594-s001.zip]

Archive with 1 entries (1 files):
- foods-3398414-supplementary.pdf
